# Supplementary material for: A Rapid and Accurate MinION-Based Workflow for Tracking Species Biodiversity in the Field
Source: Genes (Basel). 2019 Jun 20;10(6):468. doi: 10.3390/genes10060468 (PMC6627956; doi:10.3390/genes10060468)
Supplement: Supplementary file 1 [file genes-10-00468-s001.zip]

Archive with 27 entries (23 files):
- Supplementary_Files/
- Supplementary_Files/Figure S1.docx
- Supplementary_Files/MinION_consensus_sequences/
- Supplementary_Files/MinION_consensus_sequences/BC01.contigs.fasta
- Supplementary_Files/MinION_consensus_sequences/BC02.contigs.fasta
- Supplementary_Files/MinION_consensus_sequences/BC03.contigs.fasta
- Supplementary_Files/MinION_consensus_sequences/BC04.contigs.fasta
- Supplementary_Files/MinION_consensus_sequences/BC05.contigs.fasta
- Supplementary_Files/MinION_consensus_sequences/BC06.contigs.fasta
- Supplementary_Files/MinION_consensus_sequences/BC07.contigs.fasta
- Supplementary_Files/MinION_VS_Sanger/
- Supplementary_Files/MinION_VS_Sanger/results_BC01.txt
- Supplementary_Files/MinION_VS_Sanger/results_BC02.txt
- Supplementary_Files/MinION_VS_Sanger/results_BC03.txt
- Supplementary_Files/MinION_VS_Sanger/results_BC04.txt
- Supplementary_Files/MinION_VS_Sanger/results_BC05.txt
- Supplementary_Files/MinION_VS_Sanger/results_BC06.txt
- Supplementary_Files/MinION_VS_Sanger/results_BC07.txt
- Supplementary_Files/MinION_VS_Sanger/Sanger_check_report.txt
- Supplementary_Files/Sanger_sequences/
- Supplementary_Files/Sanger_sequences/reference_BC01.fasta
- Supplementary_Files/Sanger_sequences/reference_BC02.fasta
- Supplementary_Files/Sanger_sequences/reference_BC03.fasta
- Supplementary_Files/Sanger_sequences/reference_BC04.fasta
- Supplementary_Files/Sanger_sequences/reference_BC05.fasta
- Supplementary_Files/Sanger_sequences/reference_BC06.fasta
- Supplementary_Files/Sanger_sequences/reference_BC07.fasta
