# Supplementary material for: A Rapid and Accurate MinION-Based Workflow for Tracking Species Biodiversity in the Field
Source: Genes (Basel). 2019 Jun 20;10(6):468. doi: 10.3390/genes10060468 (PMC6627956; doi:10.3390/genes10060468)
Supplement: Supplementary file 1 [file genes-10-00468-s001.zip › Supplementary_Files/MinION_VS_Sanger/results_BC01.txt]

BLASTN 2.2.28+


Query= contig_3_iterations

Length=652

Subject= Snail1_Sanger

Length=652


 Score = 1195 bits (647),  Expect = 0.0
 Identities = 650/651 (99%), Gaps = 1/651 (0%)
 Strand=Plus/Plus

Query  3    TTATATATAATTTTTGGAGTTTGATGTGGTATAGTAGGAACAGGCTTATCATTATTAATT  62
            ||||||||||||||||||||||||||||||||||||||||||||||||||||||||||||
Sbjct  1    TTATATATAATTTTTGGAGTTTGATGTGGTATAGTAGGAACAGGCTTATCATTATTAATT  60

Query  63   CGATTAGAATTAGGTACAGCTGGTGTATTACTTGATGATCAtttttttAATGTAATTGTG  122
            ||||||||||||||||||||||||||||||||||||||||||||||||||||||||||||
Sbjct  61   CGATTAGAATTAGGTACAGCTGGTGTATTACTTGATGATCATTTTTTTAATGTAATTGTG  120

Query  123  ACTGCACATGCATTTGTAATAA-tttttttATAGTTATACCTATTATAATTGGAGGATTT  181
            |||||||||||||||||||||| |||||||||||||||||||||||||||||||||||||
Sbjct  121  ACTGCACATGCATTTGTAATAATTTTTTTTATAGTTATACCTATTATAATTGGAGGATTT  180

Query  182  GGAAATTGAATAGTTCCTTTATTAATTGGAGCTCCAGATATAAGTTTTCCACGAATAAAT  241
            ||||||||||||||||||||||||||||||||||||||||||||||||||||||||||||
Sbjct  181  GGAAATTGAATAGTTCCTTTATTAATTGGAGCTCCAGATATAAGTTTTCCACGAATAAAT  240

Query  242  AATATAAGATTTTGATTATTACCTCCTTCATTTGTATTTTTAATTGTTTCTAGTATGGTT  301
            ||||||||||||||||||||||||||||||||||||||||||||||||||||||||||||
Sbjct  241  AATATAAGATTTTGATTATTACCTCCTTCATTTGTATTTTTAATTGTTTCTAGTATGGTT  300

Query  302  GAAGGTGGTGCAGGAACTGGTTGAACAGTTTATCCACCTTTAAGAGGACCAGTAGGACAT  361
            ||||||||||||||||||||||||||||||||||||||||||||||||||||||||||||
Sbjct  301  GAAGGTGGTGCAGGAACTGGTTGAACAGTTTATCCACCTTTAAGAGGACCAGTAGGACAT  360

Query  362  GCAGGAGCCTCAGTAGATTTGGCTATTTTTTCTTTACATTTAGCAGGTATATCATCTATT  421
            ||||||||||||||||||||||||||||||||||||||||||||||||||||||||||||
Sbjct  361  GCAGGAGCCTCAGTAGATTTGGCTATTTTTTCTTTACATTTAGCAGGTATATCATCTATT  420

Query  422  TTAGGTGCTATTAATTTTATTACTACTATTTTTAACATACGGTCTTCTGGTATAACTATA  481
            ||||||||||||||||||||||||||||||||||||||||||||||||||||||||||||
Sbjct  421  TTAGGTGCTATTAATTTTATTACTACTATTTTTAACATACGGTCTTCTGGTATAACTATA  480

Query  482  GAACGTGTAAGACTATTTGTTTGATCTATTTTAGTAACTGTATTTTTATTACTATTATCT  541
            ||||||||||||||||||||||||||||||||||||||||||||||||||||||||||||
Sbjct  481  GAACGTGTAAGACTATTTGTTTGATCTATTTTAGTAACTGTATTTTTATTACTATTATCT  540

Query  542  TTACCTGTACTTGCTGGGGCTATTACAATACTTTTAACTGATCGAAATTTTAATACTAGt  601
            ||||||||||||||||||||||||||||||||||||||||||||||||||||||||||||
Sbjct  541  TTACCTGTACTTGCTGGGGCTATTACAATACTTTTAACTGATCGAAATTTTAATACTAGT  600

Query  602  ttttttGATCCTGCTGGAGGAGGAGATCCGATTTTATATCAACATTTATTT  652
            |||||||||||||||||||||||||||||||||||||||||||||||||||
Sbjct  601  TTTTTTGATCCTGCTGGAGGAGGAGATCCGATTTTATATCAACATTTATTT  651


Lambda      K        H
    1.33    0.621     1.12 

Gapped
Lambda      K        H
    1.28    0.460    0.850 

Effective search space used: 409600


Matrix: blastn matrix 1 -2
Gap Penalties: Existence: 0, Extension: 2.5
