# Supplementary material for: A Rapid and Accurate MinION-Based Workflow for Tracking Species Biodiversity in the Field
Source: Genes (Basel). 2019 Jun 20;10(6):468. doi: 10.3390/genes10060468 (PMC6627956; doi:10.3390/genes10060468)
Supplement: Supplementary file 1 [file genes-10-00468-s001.zip › Supplementary_Files/MinION_VS_Sanger/results_BC02.txt]

BLASTN 2.2.28+


Query= contig_3_iterations

Length=657

Subject= Jap1_Sanger

Length=725


 Score = 1214 bits (657),  Expect = 0.0
 Identities = 657/657 (100%), Gaps = 0/657 (0%)
 Strand=Plus/Plus

Query  1    ACTTTATATATTATTTTTGGAATATGATCTGGGTTGGTTGGTACTGCGCTGAGATTATTA  60
            ||||||||||||||||||||||||||||||||||||||||||||||||||||||||||||
Sbjct  34   ACTTTATATATTATTTTTGGAATATGATCTGGGTTGGTTGGTACTGCGCTGAGATTATTA  93

Query  61   ATTCGGGCTGAGCTAGGACAGCCTGGTGCATTATTAGGAGATGATCAATTATATAATGTA  120
            ||||||||||||||||||||||||||||||||||||||||||||||||||||||||||||
Sbjct  94   ATTCGGGCTGAGCTAGGACAGCCTGGTGCATTATTAGGAGATGATCAATTATATAATGTA  153

Query  121  ATTGTAACTGCTCATGCTTTTGTTATGAtttttttCTTGGTTATGCCAATGATGATTGGG  180
            ||||||||||||||||||||||||||||||||||||||||||||||||||||||||||||
Sbjct  154  ATTGTAACTGCTCATGCTTTTGTTATGATTTTTTTCTTGGTTATGCCAATGATGATTGGG  213

Query  181  GGTTTTGGTAATTGGTTGGTTCCTTTAATGTTGGGGGCTCCTGATATAGCTTTTCCTCGT  240
            ||||||||||||||||||||||||||||||||||||||||||||||||||||||||||||
Sbjct  214  GGTTTTGGTAATTGGTTGGTTCCTTTAATGTTGGGGGCTCCTGATATAGCTTTTCCTCGT  273

Query  241  CTTAATAATATAAGCTTTTGGTTACTTCCACCTTCACTATGCTTGTTGCTTTCTTCTTCT  300
            ||||||||||||||||||||||||||||||||||||||||||||||||||||||||||||
Sbjct  274  CTTAATAATATAAGCTTTTGGTTACTTCCACCTTCACTATGCTTGTTGCTTTCTTCTTCT  333

Query  301  GCCGTAGAGAGAGGAGCCGGAACTGGATGAACAGTCTATCCTCCTTTAGCTGGAAATTTA  360
            ||||||||||||||||||||||||||||||||||||||||||||||||||||||||||||
Sbjct  334  GCCGTAGAGAGAGGAGCCGGAACTGGATGAACAGTCTATCCTCCTTTAGCTGGAAATTTA  393

Query  361  GCTCATGCTGGAGGCTCTGTGGATTTGGCGATTTTTTCATTACATTTAGCTGGGGTATCT  420
            ||||||||||||||||||||||||||||||||||||||||||||||||||||||||||||
Sbjct  394  GCTCATGCTGGAGGCTCTGTGGATTTGGCGATTTTTTCATTACATTTAGCTGGGGTATCT  453

Query  421  TCAATTTTAGGTGCTATTAATTTTATTACTACAGTGATTAATATACGATGACAGGGCATG  480
            ||||||||||||||||||||||||||||||||||||||||||||||||||||||||||||
Sbjct  454  TCAATTTTAGGTGCTATTAATTTTATTACTACAGTGATTAATATACGATGACAGGGCATG  513

Query  481  TATTTTGAGCGAATACCTTTATTTGTATGATCAGTAAAAATTACAGCAATTTTACTTTTA  540
            ||||||||||||||||||||||||||||||||||||||||||||||||||||||||||||
Sbjct  514  TATTTTGAGCGAATACCTTTATTTGTATGATCAGTAAAAATTACAGCAATTTTACTTTTA  573

Query  541  TTGTCTTTGCCTGTATTAGCAGGGGCAATTACTATGTTGTTAATAGATCGAAATTTTAAT  600
            ||||||||||||||||||||||||||||||||||||||||||||||||||||||||||||
Sbjct  574  TTGTCTTTGCCTGTATTAGCAGGGGCAATTACTATGTTGTTAATAGATCGAAATTTTAAT  633

Query  601  ACAGCtttttttGATCCTGCTGGAGGTGGTGATCCTATTTTATATCAACATTTATTT  657
            |||||||||||||||||||||||||||||||||||||||||||||||||||||||||
Sbjct  634  ACAGCTTTTTTTGATCCTGCTGGAGGTGGTGATCCTATTTTATATCAACATTTATTT  690


Lambda      K        H
    1.33    0.621     1.12 

Gapped
Lambda      K        H
    1.28    0.460    0.850 

Effective search space used: 459885


Matrix: blastn matrix 1 -2
Gap Penalties: Existence: 0, Extension: 2.5
