# Supplementary material for: A Rapid and Accurate MinION-Based Workflow for Tracking Species Biodiversity in the Field
Source: Genes (Basel). 2019 Jun 20;10(6):468. doi: 10.3390/genes10060468 (PMC6627956; doi:10.3390/genes10060468)
Supplement: Supplementary file 1 [file genes-10-00468-s001.zip › Supplementary_Files/MinION_VS_Sanger/results_BC03.txt]

BLASTN 2.2.28+


Query= contig_3_iterations

Length=655

Subject= H36_Sanger

Length=689


 Score = 1195 bits (647),  Expect = 0.0
 Identities = 647/647 (100%), Gaps = 0/647 (0%)
 Strand=Plus/Minus

Query  9    TTGATATAAAATAGGATcccccccTCCTGCAGGATCAAAAAATGATGTATTTAAATTTCG  68
            ||||||||||||||||||||||||||||||||||||||||||||||||||||||||||||
Sbjct  689  TTGATATAAAATAGGATCCCCCCCTCCTGCAGGATCAAAAAATGATGTATTTAAATTTCG  630

Query  69   ATCAGTTAATAATATGGTAATTGCTCCTGCTAGAACTGGTAAGGATAAAAGAAGAAGAAG  128
            ||||||||||||||||||||||||||||||||||||||||||||||||||||||||||||
Sbjct  629  ATCAGTTAATAATATGGTAATTGCTCCTGCTAGAACTGGTAAGGATAAAAGAAGAAGAAG  570

Query  129  GGCAGTAATAGCTACTGATCAAACAAATAGGGGTATTCGATCTAATGATATTCCCGTTGA  188
            ||||||||||||||||||||||||||||||||||||||||||||||||||||||||||||
Sbjct  569  GGCAGTAATAGCTACTGATCAAACAAATAGGGGTATTCGATCTAATGATATTCCCGTTGA  510

Query  189  TCGTATATTGATTACGGTTGTAATAAAATTTACTGCTCCTAGAATTGATGAAATTCCAGC  248
            ||||||||||||||||||||||||||||||||||||||||||||||||||||||||||||
Sbjct  509  TCGTATATTGATTACGGTTGTAATAAAATTTACTGCTCCTAGAATTGATGAAATTCCAGC  450

Query  249  TAGATGTAGACTGAAGATAGCTAAATCTACGGATGATCCTCTGTGAGCTACATTAGCAGA  308
            ||||||||||||||||||||||||||||||||||||||||||||||||||||||||||||
Sbjct  449  TAGATGTAGACTGAAGATAGCTAAATCTACGGATGATCCTCTGTGAGCTACATTAGCAGA  390

Query  309  TAAAGGAGGGTAAACTGTCCATCCTGTTCCTACTCCTCTTTCAGCAATTCTTCTTATTAA  368
            ||||||||||||||||||||||||||||||||||||||||||||||||||||||||||||
Sbjct  389  TAAAGGAGGGTAAACTGTCCATCCTGTTCCTACTCCTCTTTCAGCAATTCTTCTTATTAA  330

Query  369  TAAAAAGGTTAATGAAGGTGGAAGGAGCCAGAATCTTATATTATTTATTCGTGGAAATGC  428
            ||||||||||||||||||||||||||||||||||||||||||||||||||||||||||||
Sbjct  329  TAAAAAGGTTAATGAAGGTGGAAGGAGCCAGAATCTTATATTATTTATTCGTGGAAATGC  270

Query  429  TATATCTGGGGCTCCTAATATTAATGGAACTAATCAATTTCCAAATCCTCCAATTATAAT  488
            ||||||||||||||||||||||||||||||||||||||||||||||||||||||||||||
Sbjct  269  TATATCTGGGGCTCCTAATATTAATGGAACTAATCAATTTCCAAATCCTCCAATTATAAT  210

Query  489  TGGTATAACTATGaaaaaaaTTATTACAAAGGCGTGGGCTGTAACAACAACATTGTAAAT  548
            ||||||||||||||||||||||||||||||||||||||||||||||||||||||||||||
Sbjct  209  TGGTATAACTATGAAAAAAATTATTACAAAGGCGTGGGCTGTAACAACAACATTGTAAAT  150

Query  549  TTGATCATCTCCAATTAAAGCTCTGGGGGTTCCTAATTCAGCTCGAATTAAGATTCTTAA  608
            ||||||||||||||||||||||||||||||||||||||||||||||||||||||||||||
Sbjct  149  TTGATCATCTCCAATTAAAGCTCTGGGGGTTCCTAATTCAGCTCGAATTAAGATTCTTAA  90

Query  609  TGCTATTCCTAATATACCCGATCATGATCCTAAAATGAAATATAATG  655
            |||||||||||||||||||||||||||||||||||||||||||||||
Sbjct  89   TGCTATTCCTAATATACCCGATCATGATCCTAAAATGAAATATAATG  43


Lambda      K        H
    1.33    0.621     1.12 

Gapped
Lambda      K        H
    1.28    0.460    0.850 

Effective search space used: 435311


Matrix: blastn matrix 1 -2
Gap Penalties: Existence: 0, Extension: 2.5
