# Supplementary material for: A Rapid and Accurate MinION-Based Workflow for Tracking Species Biodiversity in the Field
Source: Genes (Basel). 2019 Jun 20;10(6):468. doi: 10.3390/genes10060468 (PMC6627956; doi:10.3390/genes10060468)
Supplement: Supplementary file 1 [file genes-10-00468-s001.zip › Supplementary_Files/MinION_VS_Sanger/results_BC04.txt]

BLASTN 2.2.28+


Query= contig_3_iterations

Length=656

Subject= H37_Sanger

Length=648


 Score = 1120 bits (606),  Expect = 0.0
 Identities = 606/606 (100%), Gaps = 0/606 (0%)
 Strand=Plus/Plus

Query  51   AGAATCTTAATTCGAGCTGAATTAGGAACACCGGGGGCTTTAATTGGAGATGATCAAATT  110
            ||||||||||||||||||||||||||||||||||||||||||||||||||||||||||||
Sbjct  1    AGAATCTTAATTCGAGCTGAATTAGGAACACCGGGGGCTTTAATTGGAGATGATCAAATT  60

Query  111  TATAACGTAATTGTTACAGCCCATGCATTCGTTATAAtttttttCATAGTAATACCTATC  170
            ||||||||||||||||||||||||||||||||||||||||||||||||||||||||||||
Sbjct  61   TATAACGTAATTGTTACAGCCCATGCATTCGTTATAATTTTTTTCATAGTAATACCTATC  120

Query  171  ATAATTGGGGGATTTGGAAACTGATTAGTTCCCCTTATACTAGGAGCCCCCGATATAGCC  230
            ||||||||||||||||||||||||||||||||||||||||||||||||||||||||||||
Sbjct  121  ATAATTGGGGGATTTGGAAACTGATTAGTTCCCCTTATACTAGGAGCCCCCGATATAGCC  180

Query  231  TTCCCTCGAATAAATAATATAAGATTTTGACTTCTGCCCCCTTCTTTAACTCTTTTATTA  290
            ||||||||||||||||||||||||||||||||||||||||||||||||||||||||||||
Sbjct  181  TTCCCTCGAATAAATAATATAAGATTTTGACTTCTGCCCCCTTCTTTAACTCTTTTATTA  240

Query  291  ATAAGAAGAATCGCAGAAAGAGGAGTAGGAACAGGATGAACAGTTTATCCCCCTTTATCT  350
            ||||||||||||||||||||||||||||||||||||||||||||||||||||||||||||
Sbjct  241  ATAAGAAGAATCGCAGAAAGAGGAGTAGGAACAGGATGAACAGTTTATCCCCCTTTATCT  300

Query  351  GCAAATATAGCTCATAGAGGTTCTTCTGTAGACTTAGCAATTTTTAGTTTACATCTTGCC  410
            ||||||||||||||||||||||||||||||||||||||||||||||||||||||||||||
Sbjct  301  GCAAATATAGCTCATAGAGGTTCTTCTGTAGACTTAGCAATTTTTAGTTTACATCTTGCC  360

Query  411  GGAATTTCGTCTATTCTAGGAGCAGTAAATTTTATTACAACAGTAATTAATATACGATCT  470
            ||||||||||||||||||||||||||||||||||||||||||||||||||||||||||||
Sbjct  361  GGAATTTCGTCTATTCTAGGAGCAGTAAATTTTATTACAACAGTAATTAATATACGATCT  420

Query  471  CCCGGAATAAATTTAGACCGGATGCCTTTATTTGTTTGATCAGTTGCTATTACTGCTCTT  530
            ||||||||||||||||||||||||||||||||||||||||||||||||||||||||||||
Sbjct  421  CCCGGAATAAATTTAGACCGGATGCCTTTATTTGTTTGATCAGTTGCTATTACTGCTCTT  480

Query  531  CTTCTTTTGTTATCTTTACCTGTTTTAGCAGGAGCTATCACTATACTATTAACTGACCGA  590
            ||||||||||||||||||||||||||||||||||||||||||||||||||||||||||||
Sbjct  481  CTTCTTTTGTTATCTTTACCTGTTTTAGCAGGAGCTATCACTATACTATTAACTGACCGA  540

Query  591  AATCTTAATACATCtttttttGACCCAGCGGGAGGGGGAGATCCTATTTTATATCAACAC  650
            ||||||||||||||||||||||||||||||||||||||||||||||||||||||||||||
Sbjct  541  AATCTTAATACATCTTTTTTTGACCCAGCGGGAGGGGGAGATCCTATTTTATATCAACAC  600

Query  651  TTATTC  656
            ||||||
Sbjct  601  TTATTC  606


Lambda      K        H
    1.33    0.621     1.12 

Gapped
Lambda      K        H
    1.28    0.460    0.850 

Effective search space used: 409584


Matrix: blastn matrix 1 -2
Gap Penalties: Existence: 0, Extension: 2.5
