# Supplementary material for: A Rapid and Accurate MinION-Based Workflow for Tracking Species Biodiversity in the Field
Source: Genes (Basel). 2019 Jun 20;10(6):468. doi: 10.3390/genes10060468 (PMC6627956; doi:10.3390/genes10060468)
Supplement: Supplementary file 1 [file genes-10-00468-s001.zip › Supplementary_Files/MinION_VS_Sanger/results_BC05.txt]

BLASTN 2.2.28+


Query= contig_3_iterations

Length=656

Subject= H42_Sanger

Length=700


 Score = 1212 bits (656),  Expect = 0.0
 Identities = 656/656 (100%), Gaps = 0/656 (0%)
 Strand=Plus/Minus

Query  1    AAATAAATGTTGGTAAAGAATTGGGTCACCGCCCCCTGCTGGGTCAAAGAACGATGTATT  60
            ||||||||||||||||||||||||||||||||||||||||||||||||||||||||||||
Sbjct  672  AAATAAATGTTGGTAAAGAATTGGGTCACCGCCCCCTGCTGGGTCAAAGAACGATGTATT  613

Query  61   TAGATTTCGATCTGTTAATAATATGGTGATAGCTCCGGCTAAAACTGGTAATGATAGTAA  120
            ||||||||||||||||||||||||||||||||||||||||||||||||||||||||||||
Sbjct  612  TAGATTTCGATCTGTTAATAATATGGTGATAGCTCCGGCTAAAACTGGTAATGATAGTAA  553

Query  121  TAGCAATAAAGCTGTAATGGCCACTGATCAGACAAATAGAGGTAATCGGTCATATGTTAA  180
            ||||||||||||||||||||||||||||||||||||||||||||||||||||||||||||
Sbjct  552  TAGCAATAAAGCTGTAATGGCCACTGATCAGACAAATAGAGGTAATCGGTCATATGTTAA  493

Query  181  ATTTGCTGATCGTATGTTAATTACAGTTGTAATAAAGTTAACGGCTCCTAGAATTGAACT  240
            ||||||||||||||||||||||||||||||||||||||||||||||||||||||||||||
Sbjct  492  ATTTGCTGATCGTATGTTAATTACAGTTGTAATAAAGTTAACGGCTCCTAGAATTGAACT  433

Query  241  AATCCCAGCTAAATGAAGGCTGAAAATTGCCAAATCTACTGAAGCTCCTCCATGGGCGAT  300
            ||||||||||||||||||||||||||||||||||||||||||||||||||||||||||||
Sbjct  432  AATCCCAGCTAAATGAAGGCTGAAAATTGCCAAATCTACTGAAGCTCCTCCATGGGCGAT  373

Query  301  ATTAGATGAAAGTGGTGGGTATACAGTTCATCCTGTTCCTGCCCCTCTTTCTACTATTCT  360
            ||||||||||||||||||||||||||||||||||||||||||||||||||||||||||||
Sbjct  372  ATTAGATGAAAGTGGTGGGTATACAGTTCATCCTGTTCCTGCCCCTCTTTCTACTATTCT  313

Query  361  TCTTATCAATAAAAGGGTTAGGGATGGGGGCAGCAATCAAAACCTTATGTTGTTTATTCG  420
            ||||||||||||||||||||||||||||||||||||||||||||||||||||||||||||
Sbjct  312  TCTTATCAATAAAAGGGTTAGGGATGGGGGCAGCAATCAAAACCTTATGTTGTTTATTCG  253

Query  421  AGGAAATGCCATATCAGGTGCACCTAGTATTAGAGGAACTAATCAATTTCCGAAGCCTCC  480
            ||||||||||||||||||||||||||||||||||||||||||||||||||||||||||||
Sbjct  252  AGGAAATGCCATATCAGGTGCACCTAGTATTAGAGGAACTAATCAATTTCCGAAGCCTCC  193

Query  481  AATTATAATTGGTATAACTATGaaaaaaaTTATGATGAATGCATGGGCAGTTACAATAAC  540
            ||||||||||||||||||||||||||||||||||||||||||||||||||||||||||||
Sbjct  192  AATTATAATTGGTATAACTATGAAAAAAATTATGATGAATGCATGGGCAGTTACAATAAC  133

Query  541  ATTATAAATTTGATCATCTCCAATTAATGTTCCCGGATTTCCTAATTCTGCACGAATAAG  600
            ||||||||||||||||||||||||||||||||||||||||||||||||||||||||||||
Sbjct  132  ATTATAAATTTGATCATCTCCAATTAATGTTCCCGGATTTCCTAATTCTGCACGAATAAG  73

Query  601  AATTCTTAATGAAGTTCCCACCATTCCGGCTCAAGCACCAAAAATAAAATAAAGCG  656
            ||||||||||||||||||||||||||||||||||||||||||||||||||||||||
Sbjct  72   AATTCTTAATGAAGTTCCCACCATTCCGGCTCAAGCACCAAAAATAAAATAAAGCG  17


Lambda      K        H
    1.33    0.621     1.12 

Gapped
Lambda      K        H
    1.28    0.460    0.850 

Effective search space used: 443072


Matrix: blastn matrix 1 -2
Gap Penalties: Existence: 0, Extension: 2.5
