# Supplementary material for: A Rapid and Accurate MinION-Based Workflow for Tracking Species Biodiversity in the Field
Source: Genes (Basel). 2019 Jun 20;10(6):468. doi: 10.3390/genes10060468 (PMC6627956; doi:10.3390/genes10060468)
Supplement: Supplementary file 1 [file genes-10-00468-s001.zip › Supplementary_Files/MinION_VS_Sanger/results_BC06.txt]

BLASTN 2.2.28+


Query= contig_3_iterations

Length=656

Subject= H43_Sanger

Length=628


 Score = 1057 bits (572),  Expect = 0.0
 Identities = 575/576 (99%), Gaps = 1/576 (0%)
 Strand=Plus/Plus

Query  82   CCAGGAGCTCTAATTGGGGATGATCAAATTTACAATGTAATTGTTACAGCCCATGCATTT  141
            ||||||||||||||||||||||||||||||||||||||||||||||||||||||||||||
Sbjct  1    CCAGGAGCTCTAATTGGGGATGATCAAATTTACAATGTAATTGTTACAGCCCATGCATTT  60

Query  142  GTTATAAtttttttCATAGTTATACCCATTATAATTGGAGGATTCGGAAACTGATTAGTT  201
            ||||||||||||||||||||||||||||||||||||||||||||||||||||||||||||
Sbjct  61   GTTATAATTTTTTTCATAGTTATACCCATTATAATTGGAGGATTCGGAAACTGATTAGTT  120

Query  202  CCCCTTATATTAGGTGCACCAGATATAGCATTTCCACGAATAAATAATATAAGATTCTGA  261
            ||||||||||||||||||||||||||||||||||||||||||||||||||||||||||||
Sbjct  121  CCCCTTATATTAGGTGCACCAGATATAGCATTTCCACGAATAAATAATATAAGATTCTGA  180

Query  262  TTACT-CCCCCGTCCTTAACTTTACTTCTAATAAGAAGAATAGTAGAAAGAGGTGTGGGA  320
            ||||| ||||||||||||||||||||||||||||||||||||||||||||||||||||||
Sbjct  181  TTACTCCCCCCGTCCTTAACTTTACTTCTAATAAGAAGAATAGTAGAAAGAGGTGTGGGA  240

Query  321  ACAGGATGAACTGTATATCCCCCATTATCAGCCAATATTGCCCATAGAGGATCCTCAGTT  380
            ||||||||||||||||||||||||||||||||||||||||||||||||||||||||||||
Sbjct  241  ACAGGATGAACTGTATATCCCCCATTATCAGCCAATATTGCCCATAGAGGATCCTCAGTT  300

Query  381  GACTTAGCAATTTTTAGTCTTCACTTAGCTGGTATCTCCTCAATTCTTGGGGCAGCCAAT  440
            ||||||||||||||||||||||||||||||||||||||||||||||||||||||||||||
Sbjct  301  GACTTAGCAATTTTTAGTCTTCACTTAGCTGGTATCTCCTCAATTCTTGGGGCAGCCAAT  360

Query  441  TTTATTACAACTGTTATTAATATACGAGCGCCTGGAATAACATTCGACCGCATACCCCTA  500
            ||||||||||||||||||||||||||||||||||||||||||||||||||||||||||||
Sbjct  361  TTTATTACAACTGTTATTAATATACGAGCGCCTGGAATAACATTCGACCGCATACCCCTA  420

Query  501  TTTGTTTGATCTGTAGTAATTACAGCCCTATTACTACTTTTGTCCCTACCTGTATTAGCA  560
            ||||||||||||||||||||||||||||||||||||||||||||||||||||||||||||
Sbjct  421  TTTGTTTGATCTGTAGTAATTACAGCCCTATTACTACTTTTGTCCCTACCTGTATTAGCA  480

Query  561  GGAGCCATTACTATATTATTAACCGACCGAAACTTAAACACCTCATTCTTTGACCCCGCT  620
            ||||||||||||||||||||||||||||||||||||||||||||||||||||||||||||
Sbjct  481  GGAGCCATTACTATATTATTAACCGACCGAAACTTAAACACCTCATTCTTTGACCCCGCT  540

Query  621  GGAGGAGGTGATCCAATTCTATACCAACATCTCTTC  656
            ||||||||||||||||||||||||||||||||||||
Sbjct  541  GGAGGAGGTGATCCAATTCTATACCAACATCTCTTC  576


Lambda      K        H
    1.33    0.621     1.12 

Gapped
Lambda      K        H
    1.28    0.460    0.850 

Effective search space used: 396704


Matrix: blastn matrix 1 -2
Gap Penalties: Existence: 0, Extension: 2.5
