# Supplementary material for: A Rapid and Accurate MinION-Based Workflow for Tracking Species Biodiversity in the Field
Source: Genes (Basel). 2019 Jun 20;10(6):468. doi: 10.3390/genes10060468 (PMC6627956; doi:10.3390/genes10060468)
Supplement: Supplementary file 1 [file genes-10-00468-s001.zip › Supplementary_Files/MinION_VS_Sanger/results_BC07.txt]

BLASTN 2.2.28+


Query= contig_3_iterations

Length=655

Subject= Colen_Sanger

Length=536


 Score =  990 bits (536),  Expect = 0.0
 Identities = 536/536 (100%), Gaps = 0/536 (0%)
 Strand=Plus/Plus

Query  79   CACCCGGAAGTTTAATTGGGGATGACCAAATTTATAATGTCATTGTCACCGCCCATGCAT  138
            ||||||||||||||||||||||||||||||||||||||||||||||||||||||||||||
Sbjct  1    CACCCGGAAGTTTAATTGGGGATGACCAAATTTATAATGTCATTGTCACCGCCCATGCAT  60

Query  139  TTATTATGATTTTCTTTATAGTTATACCAATTATAATTGGAGGATTCGGTAATTGATTAG  198
            ||||||||||||||||||||||||||||||||||||||||||||||||||||||||||||
Sbjct  61   TTATTATGATTTTCTTTATAGTTATACCAATTATAATTGGAGGATTCGGTAATTGATTAG  120

Query  199  TCCCTTTAATACTAGGAGCCCCTGATATAGCATTCCCCCGAATAAATAATATAAGATTTT  258
            ||||||||||||||||||||||||||||||||||||||||||||||||||||||||||||
Sbjct  121  TCCCTTTAATACTAGGAGCCCCTGATATAGCATTCCCCCGAATAAATAATATAAGATTTT  180

Query  259  GGCTTCTTCCCCCCTCTCTAACACTTTTACTAATAAGAAGAATTGTAGAAAATGGAGCAG  318
            ||||||||||||||||||||||||||||||||||||||||||||||||||||||||||||
Sbjct  181  GGCTTCTTCCCCCCTCTCTAACACTTTTACTAATAAGAAGAATTGTAGAAAATGGAGCAG  240

Query  319  GAACTGGTTGAACAGTATACCCACCCCTTTCAGCTAATATTGCCCATAGAGGCTCTTCAG  378
            ||||||||||||||||||||||||||||||||||||||||||||||||||||||||||||
Sbjct  241  GAACTGGTTGAACAGTATACCCACCCCTTTCAGCTAATATTGCCCATAGAGGCTCTTCAG  300

Query  379  TAGATTTAGCTATTTTTAGTCTCCATTTAGCAGGAATTTCGTCAATTTTAGGAGCTGTAA  438
            ||||||||||||||||||||||||||||||||||||||||||||||||||||||||||||
Sbjct  301  TAGATTTAGCTATTTTTAGTCTCCATTTAGCAGGAATTTCGTCAATTTTAGGAGCTGTAA  360

Query  439  ATTTTATTACAACCGTAATTAATATACGAAGAGCAGGAATATCTTTTGATAAAATACCTT  498
            ||||||||||||||||||||||||||||||||||||||||||||||||||||||||||||
Sbjct  361  ATTTTATTACAACCGTAATTAATATACGAAGAGCAGGAATATCTTTTGATAAAATACCTT  420

Query  499  TATTTGTATGAGCAGTAGCTATTACAGCTTTATTATTACTTCTATCTTTACCTGTATTAG  558
            ||||||||||||||||||||||||||||||||||||||||||||||||||||||||||||
Sbjct  421  TATTTGTATGAGCAGTAGCTATTACAGCTTTATTATTACTTCTATCTTTACCTGTATTAG  480

Query  559  CAGGAGCAATTACTATACTTTTAACAGATCGAAATTTAAATACCTCtttttttGAC  614
            ||||||||||||||||||||||||||||||||||||||||||||||||||||||||
Sbjct  481  CAGGAGCAATTACTATACTTTTAACAGATCGAAATTTAAATACCTCTTTTTTTGAC  536


Lambda      K        H
    1.33    0.621     1.12 

Gapped
Lambda      K        H
    1.28    0.460    0.850 

Effective search space used: 336932


Matrix: blastn matrix 1 -2
Gap Penalties: Existence: 0, Extension: 2.5
