# Supplementary material for: A Rapid and Accurate MinION-Based Workflow for Tracking Species Biodiversity in the Field
Source: Genes (Basel). 2019 Jun 20;10(6):468. doi: 10.3390/genes10060468 (PMC6627956; doi:10.3390/genes10060468)
Supplement: Supplementary file 1 [file genes-10-00468-s001.zip › Supplementary_Files/MinION_VS_Sanger/Sanger_check_report.txt]

***************************
results_BC06.txt
 Identities = 575/576 (99%), Gaps = 1/576 (0%)
Number of uncertain nucleotides in Sanger sequence: 0
***************************
results_BC03.txt
 Identities = 647/647 (100%), Gaps = 0/647 (0%)
Number of uncertain nucleotides in Sanger sequence: 0
***************************
results_BC05.txt
 Identities = 656/656 (100%), Gaps = 0/656 (0%)
Number of uncertain nucleotides in Sanger sequence: 0
***************************
results_BC04.txt
 Identities = 606/606 (100%), Gaps = 0/606 (0%)
Number of uncertain nucleotides in Sanger sequence: 0
***************************
results_BC07.txt
 Identities = 536/536 (100%), Gaps = 0/536 (0%)
Number of uncertain nucleotides in Sanger sequence: 0
***************************
results_BC01.txt
 Identities = 650/651 (99%), Gaps = 1/651 (0%)
Number of uncertain nucleotides in Sanger sequence: 0
***************************
results_BC02.txt
 Identities = 657/657 (100%), Gaps = 0/657 (0%)
Number of uncertain nucleotides in Sanger sequence: 0
***************************
